# Supplementary material for: A Comparison of Dietary Patterns and Factors Influencing Food Choice among Ethnic Groups Living in One Locality: A Systematic Review
Source: Nutrients. 2022 Feb 23;14(5):941. doi: 10.3390/nu14050941 (PMC8912306; doi:10.3390/nu14050941)
Supplement: Supplementary file 1 [file nutrients-14-00941-s001.zip]

Archive with 1 entries (1 files):
- nutrients-1605654-supplementary.pdf
